# Supplementary material for: Causal Modeling of Cancer-Stromal Communication Identifies PAPPA as a Novel Stroma-Secreted Factor Activating NFκB Signaling in Hepatocellular Carcinoma
Source: PLoS Comput Biol. 2015 May 28;11(5):e1004293. doi: 10.1371/journal.pcbi.1004293 (PMC4447342; doi:10.1371/journal.pcbi.1004293)
Supplement: S1 Table — Univariate Pearson correlation was calculated between all secreted HSC and CM-responsive HCC genes. HSC genes were ranked based on the number of HCC genes that they correlated with (absolute correlation > 0.7). (CSV) [file pcbi.1004293.s001.csv]

gene_id	hgnc_symbol	frequency (in %)	median_Effect	description
ENSG00000090339	ICAM1	96	0,718	intercellular adhesion molecule 1 [Source:HGNC Symbol;Acc:5344]
ENSG00000107968	MAP3K8	96	0,7462	mitogen-activated protein kinase kinase kinase 8 [Source:HGNC Symbol;Acc:6860]
ENSG00000118503	TNFAIP3	95	0,745	tumor necrosis factor, alpha-induced protein 3 [Source:HGNC Symbol;Acc:11896]
ENSG00000149474	CSRP2BP	94	-0,7506	CSRP2 binding protein [Source:HGNC Symbol;Acc:15904]
ENSG00000100906	NFKBIA	93	0,7286	nuclear factor of kappa light polypeptide gene enhancer in B-cells inhibitor, alpha [Source:HGNC Symbol;Acc:7797]
ENSG00000196136	SERPINA3	80	0,6819	serpin peptidase inhibitor, clade A (alpha-1 antiproteinase, antitrypsin), member 3 [Source:HGNC Symbol;Acc:16]
ENSG00000130066	SAT1	79	0,6817	spermidine/spermine N1-acetyltransferase 1 [Source:HGNC Symbol;Acc:10540]
ENSG00000163874	ZC3H12A	78	0,6954	zinc finger CCCH-type containing 12A [Source:HGNC Symbol;Acc:26259]
ENSG00000122861	PLAU	77	0,6821	plasminogen activator, urokinase [Source:HGNC Symbol;Acc:9052]
ENSG00000154127	UBASH3B	77	-0,6475	ubiquitin associated and SH3 domain containing B [Source:HGNC Symbol;Acc:29884]
