# Supplementary material for: Causal Modeling of Cancer-Stromal Communication Identifies PAPPA as a Novel Stroma-Secreted Factor Activating NFκB Signaling in Hepatocellular Carcinoma
Source: PLoS Comput Biol. 2015 May 28;11(5):e1004293. doi: 10.1371/journal.pcbi.1004293 (PMC4447342; doi:10.1371/journal.pcbi.1004293)
Supplement: S2 Table — Proteins detected in at least one of the 5 conditioned media analyzed and annotated growth factors used for causal modeling. Columns hold the following information: ensembl_gene_id: ensembl gene identifier; hgnc_symbol: official gene symbol; uniprot_swissprot: uniprot protein identifier; description: gene description provided by ensembl. Proteins not detected but annotated as growth factors have NA in the protein identifier field. (CSV) [file pcbi.1004293.s002.csv]

ensembl_gene_id	gene_symbol	Number targets, absolute correlation > 0.7
ENSG00000133110	POSTN	33
ENSG00000184371	PGF	30
ENSG00000119655	CSF1	22
ENSG00000119630	NPC2	17
ENSG00000138675	FGF5	17
ENSG00000164733	HGF	16
ENSG00000119681	LTBP2	14
ENSG00000130402	CXCL3	11
ENSG00000019991	CXCL1	11
ENSG00000163631	EPDR1	10
