# Supplementary material for: Causal Modeling of Cancer-Stromal Communication Identifies PAPPA as a Novel Stroma-Secreted Factor Activating NFκB Signaling in Hepatocellular Carcinoma
Source: PLoS Comput Biol. 2015 May 28;11(5):e1004293. doi: 10.1371/journal.pcbi.1004293 (PMC4447342; doi:10.1371/journal.pcbi.1004293)
Supplement: S3 Table — The frequency of an individual effect to be among the top q strongest effects (denoted pi) was varied from 80 to 90 in intervals of 5. Parameter q was varied over the full range of effects in steps of 2% and the median frequency used for selecting stable effects such that for each value of pi, all possible values of q were integrated. Next, MGSA was run on the three lists with different pi values and the median rank over the three MGSA rankings was used for ordering HSC genes. PGF, IGFBP2, PAPPA and HGF are at the top ranks. Values of q and pi outside the range shown did not yield informative lists of targeted HCC genes (either poor coverage or too redundant). (CSV) [file pcbi.1004293.s003.csv]

ensembl_gene_id	hgnc_symbol	uniprot_swissprot	description
41	ENSG00000000971	CFH	CFAH_HUMAN	complement factor H [Source:HGNC Symbol;Acc:4883]
74	ENSG00000011465	DCN	PGS2_HUMAN	decorin [Source:HGNC Symbol;Acc:2705]
NA	ENSG00000019991	HGF	NA	hepatocyte growth factor (hepapoietin A; scatter factor) [Source:HGNC Symbol;Acc:4893]
105	ENSG00000030582	GRN	GRN_HUMAN	granulin [Source:HGNC Symbol;Acc:4601]
295	ENSG00000035403	VCL	VINC_HUMAN	vinculin [Source:HGNC Symbol;Acc:12665]
272	ENSG00000035862	TIMP2	TIMP2_HUMAN	TIMP metallopeptidase inhibitor 2 [Source:HGNC Symbol;Acc:11821]
294	ENSG00000038427	VCAN	CSPG2_HUMAN	versican [Source:HGNC Symbol;Acc:2464]
142	ENSG00000044574	HSPA5	GRP78_HUMAN	heat shock 70kDa protein 5 (glucose-regulated protein, 78kDa) [Source:HGNC Symbol;Acc:5238]
180	ENSG00000049323	LTBP1	LTBP1_HUMAN	latent transforming growth factor beta binding protein 1 [Source:HGNC Symbol;Acc:6714]
75	ENSG00000050165	DKK3	DKK3_HUMAN	dickkopf homolog 3 (Xenopus laevis) [Source:HGNC Symbol;Acc:2893]
NA.1	ENSG00000070388	FGF22	NA	fibroblast growth factor 22 [Source:HGNC Symbol;Acc:3679]
7	ENSG00000072110	ACTN1	ACTN1_HUMAN	actinin, alpha 1 [Source:HGNC Symbol;Acc:163]
27	ENSG00000074842	C19orf10	CS010_HUMAN	chromosome 19 open reading frame 10 [Source:HGNC Symbol;Acc:16948]
88	ENSG00000077942	FBLN1	FBLN1_HUMAN	fibulin 1 [Source:HGNC Symbol;Acc:3600]
NA.2	ENSG00000078579	FGF20	NA	fibroblast growth factor 20 [Source:HGNC Symbol;Acc:3677]
12	ENSG00000085662	AKR1B1	ALDR_HUMAN	aldo-keto reductase family 1, member B1 (aldose reductase) [Source:HGNC Symbol;Acc:381]
23	ENSG00000086062	B4GALT1	B4GT1_HUMAN	UDP-Gal:betaGlcNAc beta 1,4- galactosyltransferase, polypeptide 1 [Source:HGNC Symbol;Acc:924]
86	ENSG00000086289	EPDR1	EPDR1_HUMAN	ependymin related protein 1 (zebrafish) [Source:HGNC Symbol;Acc:17572]
192	ENSG00000087245	MMP2	MMP2_HUMAN	matrix metallopeptidase 2 (gelatinase A, 72kDa gelatinase, 72kDa type IV collagenase) [Source:HGNC Symbol;Acc:7166]
201	ENSG00000087303	NID2	NID2_HUMAN	nidogen 2 (osteonidogen) [Source:HGNC Symbol;Acc:13389]
215	ENSG00000089220	PEBP1	PEBP1_HUMAN	phosphatidylethanolamine binding protein 1 [Source:HGNC Symbol;Acc:8630]
167	ENSG00000091136	LAMB1	LAMB1_HUMAN	laminin, beta 1 [Source:HGNC Symbol;Acc:6486]
36	ENSG00000091986	CCDC80	CCD80_HUMAN	coiled-coil domain containing 80 [Source:HGNC Symbol;Acc:30649]
NA.3	ENSG00000092969	TGFB2	NA	transforming growth factor, beta 2 [Source:HGNC Symbol;Acc:11768]
NA.4	ENSG00000099769	IGFALS	NA	insulin-like growth factor binding protein, acid labile subunit [Source:HGNC Symbol;Acc:5468]
171	ENSG00000100097	LGALS1	LEG1_HUMAN	lectin, galactoside-binding, soluble, 1 [Source:HGNC Symbol;Acc:6561]
NA.5	ENSG00000100311	PDGFB	NA	platelet-derived growth factor beta polypeptide [Source:HGNC Symbol;Acc:8800]
70	ENSG00000101160	CTSZ	CATZ_HUMAN	cathepsin Z [Source:HGNC Symbol;Acc:2547]
65	ENSG00000101439	CST3	CYTC_HUMAN	cystatin C [Source:HGNC Symbol;Acc:2475]
271	ENSG00000102265	TIMP1	TIMP1_HUMAN	TIMP metallopeptidase inhibitor 1 [Source:HGNC Symbol;Acc:11820]
221	ENSG00000104368	PLAT	TPA_HUMAN	plasminogen activator, tissue [Source:HGNC Symbol;Acc:9051]
205	ENSG00000104805	NUCB1	NUCB1_HUMAN	nucleobindin 1 [Source:HGNC Symbol;Acc:8043]
103	ENSG00000105220	GPI	G6PI_HUMAN	glucose-6-phosphate isomerase [Source:HGNC Symbol;Acc:4458]
NA.6	ENSG00000105329	TGFB1	NA	transforming growth factor, beta 1 [Source:HGNC Symbol;Acc:11766]
44	ENSG00000105472	CLEC11A	CLC11_HUMAN	C-type lectin domain family 11, member A [Source:HGNC Symbol;Acc:10576]
266	ENSG00000105825	TFPI2	TFPI2_HUMAN	tissue factor pathway inhibitor 2 [Source:HGNC Symbol;Acc:11761]
211	ENSG00000106333	PCOLCE	PCOC1_HUMAN	procollagen C-endopeptidase enhancer [Source:HGNC Symbol;Acc:8738]
249	ENSG00000106366	SERPINE1	PAI1_HUMAN	serpin peptidase inhibitor, clade E (nexin, plasminogen activator inhibitor type 1), member 1 [Source:HGNC Symbol;Acc:8583]
NA.7	ENSG00000107831	FGF8	NA	fibroblast growth factor 8 (androgen-induced) [Source:HGNC Symbol;Acc:3686]
216	ENSG00000108518	PFN1	PROF1_HUMAN	profilin 1 [Source:HGNC Symbol;Acc:8881]
172	ENSG00000108679	LGALS3BP	LG3BP_HUMAN	lectin, galactoside-binding, soluble, 3 binding protein [Source:HGNC Symbol;Acc:6564]
37	ENSG00000108691	CCL2	CCL2_HUMAN	chemokine (C-C motif) ligand 2 [Source:HGNC Symbol;Acc:10618]
50	ENSG00000108821	COL1A1	CO1A1_HUMAN	collagen, type I, alpha 1 [Source:HGNC Symbol;Acc:2197]
62	ENSG00000109472	CPE	CBPE_HUMAN	carboxypeptidase E [Source:HGNC Symbol;Acc:2303]
257	ENSG00000109610	SOD3	SODE_HUMAN	superoxide dismutase 3, extracellular [Source:HGNC Symbol;Acc:11181]
143	ENSG00000109971	HSPA8	HSP7C_HUMAN	heat shock 70kDa protein 8 [Source:HGNC Symbol;Acc:5241]
49	ENSG00000111799	COL12A1	COCA1_HUMAN	collagen, type XII, alpha 1 [Source:HGNC Symbol;Acc:2188]
NA.8	ENSG00000112715	VEGFA	NA	vascular endothelial growth factor A [Source:HGNC Symbol;Acc:12680]
166	ENSG00000112769	LAMA4	LAMA4_HUMAN	laminin, alpha 4 [Source:HGNC Symbol;Acc:6484]
NA.9	ENSG00000113070	HBEGF	NA	heparin-binding EGF-like growth factor [Source:HGNC Symbol;Acc:3059]
178	ENSG00000113083	LOX	LYOX_HUMAN	lysyl oxidase [Source:HGNC Symbol;Acc:6664]
258	ENSG00000113140	SPARC	SPRC_HUMAN	secreted protein, acidic, cysteine-rich (osteonectin) [Source:HGNC Symbol;Acc:11219]
263	ENSG00000113739	STC2	STC2_HUMAN	stanniocalcin 2 [Source:HGNC Symbol;Acc:11374]
82	ENSG00000115380	EFEMP1	FBLN3_HUMAN	EGF containing fibulin-like extracellular matrix protein 1 [Source:HGNC Symbol;Acc:3218]
95	ENSG00000115414	FN1	FINC_HUMAN	fibronectin 1 [Source:HGNC Symbol;Acc:3778]
148	ENSG00000115457	IGFBP2	IBP2_HUMAN	insulin-like growth factor binding protein 2, 36kDa [Source:HGNC Symbol;Acc:5471]
151	ENSG00000115461	IGFBP5	IBP5_HUMAN	insulin-like growth factor binding protein 5 [Source:HGNC Symbol;Acc:5474]
238	ENSG00000116260	QSOX1	QSOX1_HUMAN	quiescin Q6 sulfhydryl oxidase 1 [Source:HGNC Symbol;Acc:9756]
200	ENSG00000116962	NID1	NID1_HUMAN	nidogen 1 [Source:HGNC Symbol;Acc:7821]
68	ENSG00000117984	CTSD	CATD_HUMAN	cathepsin D [Source:HGNC Symbol;Acc:2529]
NA.10	ENSG00000118523	CTGF	NA	connective tissue growth factor [Source:HGNC Symbol;Acc:2500]
NA.11	ENSG00000119630	PGF	NA	placental growth factor [Source:HGNC Symbol;Acc:8893]
202	ENSG00000119655	NPC2	NPC2_HUMAN	Niemann-Pick disease, type C2 [Source:HGNC Symbol;Acc:14537]
181	ENSG00000119681	LTBP2	LTBP2_HUMAN	latent transforming growth factor beta binding protein 2 [Source:HGNC Symbol;Acc:6715]
NA.12	ENSG00000119699	TGFB3	NA	transforming growth factor, beta 3 [Source:HGNC Symbol;Acc:11769]
267	ENSG00000120708	TGFBI	BGH3_HUMAN	transforming growth factor, beta-induced, 68kDa [Source:HGNC Symbol;Acc:11771]
48	ENSG00000120885	CLU	CLUS_HUMAN	clusterin [Source:HGNC Symbol;Acc:2095]
94	ENSG00000122176	FMOD	FMOD_HUMAN	fibromodulin [Source:HGNC Symbol;Acc:3774]
261	ENSG00000122862	SRGN	SRGN_HUMAN	serglycin [Source:HGNC Symbol;Acc:9361]
230	ENSG00000123131	PRDX4	PRDX4_HUMAN	peroxiredoxin 4 [Source:HGNC Symbol;Acc:17169]
122	ENSG00000124529	HIST1H4B	H4_HUMAN	histone cluster 1, H4b [Source:HGNC Symbol;Acc:4789]
73	ENSG00000124875	CXCL6	CXCL6_HUMAN	chemokine (C-X-C motif) ligand 6 (granulocyte chemotactic protein 2) [Source:HGNC Symbol;Acc:10643]
30	ENSG00000125730	C3	CO3_HUMAN	complement component 3 [Source:HGNC Symbol;Acc:1318]
185	ENSG00000127241	MASP1	MASP1_HUMAN	mannan-binding lectin serine peptidase 1 (C4/C2 activating component of Ra-reactive factor) [Source:HGNC Symbol;Acc:6901]
176	ENSG00000128342	LIF	LIF_HUMAN	leukemia inhibitory factor (cholinergic differentiation factor) [Source:HGNC Symbol;Acc:6596]
NA.13	ENSG00000128564	VGF	NA	VGF nerve growth factor inducible [Source:HGNC Symbol;Acc:12684]
34	ENSG00000128595	CALU	CALU_HUMAN	calumenin [Source:HGNC Symbol;Acc:1458]
288	ENSG00000128791	TWSG1	TWSG1_HUMAN	twisted gastrulation homolog 1 (Drosophila) [Source:HGNC Symbol;Acc:12429]
157	ENSG00000129009	ISLR	ISLR_HUMAN	immunoglobulin superfamily containing leucine-rich repeat [Source:HGNC Symbol;Acc:6133]
8	ENSG00000130402	ACTN4	ACTN4_HUMAN	actinin, alpha 4 [Source:HGNC Symbol;Acc:166]
236	ENSG00000130508	PXDN	PXDN_HUMAN	peroxidasin homolog (Drosophila) [Source:HGNC Symbol;Acc:14966]
55	ENSG00000130635	COL5A1	CO5A1_HUMAN	collagen, type V, alpha 1 [Source:HGNC Symbol;Acc:2209]
35	ENSG00000131236	CAP1	CAP1_HUMAN	CAP, adenylate cyclase-associated protein 1 (yeast) [Source:HGNC Symbol;Acc:20040]
251	ENSG00000132386	SERPINF1	PEDF_HUMAN	serpin peptidase inhibitor, clade F (alpha-2 antiplasmin, pigment epithelium derived factor), member 1 [Source:HGNC Symbol;Acc:8824]
226	ENSG00000133110	POSTN	POSTN_HUMAN	periostin, osteoblast specific factor [Source:HGNC Symbol;Acc:16953]
179	ENSG00000134013	LOXL2	LOXL2_HUMAN	lysyl oxidase-like 2 [Source:HGNC Symbol;Acc:6666]
NA.14	ENSG00000134259	NGF	NA	nerve growth factor (beta polypeptide) [Source:HGNC Symbol;Acc:7808]
97	ENSG00000134363	FST	FST_HUMAN	follistatin [Source:HGNC Symbol;Acc:3971]
54	ENSG00000134871	COL4A2	CO4A2_HUMAN	collagen, type IV, alpha 2 [Source:HGNC Symbol;Acc:2203]
15	ENSG00000135046	ANXA1	ANXA1_HUMAN	annexin A1 [Source:HGNC Symbol;Acc:533]
69	ENSG00000135047	CTSL1	CATL1_HUMAN	cathepsin L1 [Source:HGNC Symbol;Acc:2537]
168	ENSG00000135862	LAMC1	LAMC1_HUMAN	laminin, gamma 1 (formerly LAMB2) [Source:HGNC Symbol;Acc:6492]
250	ENSG00000135919	SERPINE2	GDN_HUMAN	serpin peptidase inhibitor, clade E (nexin, plasminogen activator inhibitor type 1), member 2 [Source:HGNC Symbol;Acc:8951]
154	ENSG00000136244	IL6	IL6_HUMAN	interleukin 6 (interferon, beta 2) [Source:HGNC Symbol;Acc:6018]
289	ENSG00000136810	TXN	THIO_HUMAN	thioredoxin [Source:HGNC Symbol;Acc:12435]
NA.15	ENSG00000137142	IGFBPL1	NA	insulin-like growth factor binding protein-like 1 [Source:HGNC Symbol;Acc:20081]
101	ENSG00000137563	GGH	GGH_HUMAN	gamma-glutamyl hydrolase (conjugase, folylpolygammaglutamyl hydrolase) [Source:HGNC Symbol;Acc:4248]
268	ENSG00000137801	THBS1	TSP1_HUMAN	thrombospondin 1 [Source:HGNC Symbol;Acc:11785]
NA.16	ENSG00000138675	FGF5	NA	fibroblast growth factor 5 [Source:HGNC Symbol;Acc:3683]
NA.17	ENSG00000138685	FGF2	NA	fibroblast growth factor 2 (basic) [Source:HGNC Symbol;Acc:3676]
182	ENSG00000139329	LUM	LUM_HUMAN	lumican [Source:HGNC Symbol;Acc:6724]
NA.18	ENSG00000140285	FGF7	NA	fibroblast growth factor 7 [Source:HGNC Symbol;Acc:3685]
188	ENSG00000140545	MFGE8	MFGM_HUMAN	milk fat globule-EGF factor 8 protein [Source:HGNC Symbol;Acc:7036]
NA.19	ENSG00000140682	TGFB1I1	NA	transforming growth factor beta 1 induced transcript 1 [Source:HGNC Symbol;Acc:11767]
150	ENSG00000141753	IGFBP4	IBP4_HUMAN	insulin-like growth factor binding protein 4 [Source:HGNC Symbol;Acc:5473]
56	ENSG00000142156	COL6A1	CO6A1_HUMAN	collagen, type VI, alpha 1 [Source:HGNC Symbol;Acc:2211]
255	ENSG00000142168	SOD1	SODC_HUMAN	superoxide dismutase 1, soluble [Source:HGNC Symbol;Acc:11179]
57	ENSG00000142173	COL6A2	CO6A2_HUMAN	collagen, type VI, alpha 2 [Source:HGNC Symbol;Acc:2212]
145	ENSG00000142798	HSPG2	PGBM_HUMAN	heparan sulfate proteoglycan 2 [Source:HGNC Symbol;Acc:5273]
NA.20	ENSG00000143321	HDGF	NA	hepatoma-derived growth factor [Source:HGNC Symbol;Acc:4856]
78	ENSG00000143369	ECM1	ECM1_HUMAN	extracellular matrix protein 1 [Source:HGNC Symbol;Acc:3153]
NA.21	ENSG00000145431	PDGFC	NA	platelet derived growth factor C [Source:HGNC Symbol;Acc:8801]
149	ENSG00000146674	IGFBP3	IBP3_HUMAN	insulin-like growth factor binding protein 3 [Source:HGNC Symbol;Acc:5472]
147	ENSG00000146678	IGFBP1	IBP1_HUMAN	insulin-like growth factor binding protein 1 [Source:HGNC Symbol;Acc:5469]
194	ENSG00000147065	MSN	MOES_HUMAN	moesin [Source:HGNC Symbol;Acc:7373]
106	ENSG00000148180	GSN	GELS_HUMAN	gelsolin [Source:HGNC Symbol;Acc:4620]
252	ENSG00000149131	SERPING1	IC1_HUMAN	serpin peptidase inhibitor, clade G (C1 inhibitor), member 1 [Source:HGNC Symbol;Acc:1228]
14	ENSG00000149925	ALDOA	ALDOA_HUMAN	aldolase A, fructose-bisphosphate [Source:HGNC Symbol;Acc:414]
193	ENSG00000149968	MMP3	MMP3_HUMAN	matrix metallopeptidase 3 (stromelysin 1, progelatinase) [Source:HGNC Symbol;Acc:7173]
NA.22	ENSG00000150630	VEGFC	NA	vascular endothelial growth factor C [Source:HGNC Symbol;Acc:12682]
232	ENSG00000150687	PRSS23	PRS23_HUMAN	protease, serine, 23 [Source:HGNC Symbol;Acc:14370]
259	ENSG00000152377	SPOCK1	TICN1_HUMAN	sparc/osteonectin, cwcv and kazal-like domains proteoglycan (testican) 1 [Source:HGNC Symbol;Acc:11251]
2	ENSG00000154175	ABI3BP	TARSH_HUMAN	ABI family, member 3 (NESH) binding protein [Source:HGNC Symbol;Acc:17265]
10	ENSG00000154734	ADAMTS1	ATS1_HUMAN	ADAM metallopeptidase with thrombospondin type 1 motif, 1 [Source:HGNC Symbol;Acc:217]
NA.23	ENSG00000156427	FGF18	NA	fibroblast growth factor 18 [Source:HGNC Symbol;Acc:3674]
127	ENSG00000158406	HIST1H4H	H4_HUMAN	histone cluster 1, H4h [Source:HGNC Symbol;Acc:4788]
262	ENSG00000159167	STC1	STC1_HUMAN	stanniocalcin 1 [Source:HGNC Symbol;Acc:11373]
28	ENSG00000159403	C1R	C1R_HUMAN	complement component 1, r subcomponent [Source:HGNC Symbol;Acc:1246]
260	ENSG00000159674	SPON2	SPON2_HUMAN	spondin 2, extracellular matrix protein [Source:HGNC Symbol;Acc:11253]
NA.24	ENSG00000163235	TGFA	NA	transforming growth factor, alpha [Source:HGNC Symbol;Acc:11765]
58	ENSG00000163359	COL6A3	CO6A3_HUMAN	collagen, type VI, alpha 3 [Source:HGNC Symbol;Acc:2213]
98	ENSG00000163430	FSTL1	FSTL1_HUMAN	follistatin-like 1 [Source:HGNC Symbol;Acc:3972]
153	ENSG00000163453	IGFBP7	IBP7_HUMAN	insulin-like growth factor binding protein 7 [Source:HGNC Symbol;Acc:5476]
89	ENSG00000163520	FBLN2	FBLN2_HUMAN	fibulin 2 [Source:HGNC Symbol;Acc:3601]
13	ENSG00000163631	ALB	ALBU_HUMAN	albumin [Source:HGNC Symbol;Acc:399]
235	ENSG00000163661	PTX3	PTX3_HUMAN	pentraxin 3, long [Source:HGNC Symbol;Acc:9692]
72	ENSG00000163734	CXCL3	CXCL3_HUMAN	chemokine (C-X-C motif) ligand 3 [Source:HGNC Symbol;Acc:4604]
71	ENSG00000163739	CXCL1	GROA_HUMAN	chemokine (C-X-C motif) ligand 1 (melanoma growth stimulating activity, alpha) [Source:HGNC Symbol;Acc:4602]
51	ENSG00000164692	COL1A2	CO1A2_HUMAN	collagen, type I, alpha 2 [Source:HGNC Symbol;Acc:2198]
67	ENSG00000164733	CTSB	CATB_HUMAN	cathepsin B [Source:HGNC Symbol;Acc:2527]
146	ENSG00000166033	HTRA1	HTRA1_HUMAN	HtrA serine peptidase 1 [Source:HGNC Symbol;Acc:9476]
90	ENSG00000166147	FBN1	FBN1_HUMAN	fibrillin 1 [Source:HGNC Symbol;Acc:3603]
191	ENSG00000166670	MMP10	MMP10_HUMAN	matrix metallopeptidase 10 (stromelysin 2) [Source:HGNC Symbol;Acc:7156]
22	ENSG00000166710	B2M	B2MG_HUMAN	beta-2-microglobulin [Source:HGNC Symbol;Acc:914]
104	ENSG00000166923	GREM1	GREM1_HUMAN	gremlin 1 [Source:HGNC Symbol;Acc:2001]
NA.25	ENSG00000167244	IGF2	NA	insulin-like growth factor 2 (somatomedin A) [Source:HGNC Symbol;Acc:5466]
152	ENSG00000167779	IGFBP6	IBP6_HUMAN	insulin-like growth factor binding protein 6 [Source:HGNC Symbol;Acc:5475]
NA.26	ENSG00000168056	LTBP3	NA	latent transforming growth factor beta binding protein 3 [Source:HGNC Symbol;Acc:6716]
293	ENSG00000168140	VASN	VASN_HUMAN	vasorin [Source:HGNC Symbol;Acc:18517]
275	ENSG00000168477	TNXB	TENX_HUMAN	tenascin XB [Source:HGNC Symbol;Acc:11976]
26	ENSG00000168487	BMP1	BMP1_HUMAN	bone morphogenetic protein 1 [Source:HGNC Symbol;Acc:1067]
52	ENSG00000168542	COL3A1	CO3A1_HUMAN	collagen, type III, alpha 1 [Source:HGNC Symbol;Acc:2201]
155	ENSG00000169429	IL8	IL8_HUMAN	interleukin 8 [Source:HGNC Symbol;Acc:6025]
NA.27	ENSG00000170962	PDGFD	NA	platelet derived growth factor D [Source:HGNC Symbol;Acc:30620]
46	ENSG00000171603	CLSTN1	CSTN1_HUMAN	calsyntenin 1 [Source:HGNC Symbol;Acc:17447]
83	ENSG00000172638	EFEMP2	FBLN4_HUMAN	EGF containing fibulin-like extracellular matrix protein 2 [Source:HGNC Symbol;Acc:3219]
NA.28	ENSG00000173511	VEGFB	NA	vascular endothelial growth factor B [Source:HGNC Symbol;Acc:12681]
NA.29	ENSG00000173531	MST1	NA	macrophage stimulating 1 (hepatocyte growth factor-like) [Source:HGNC Symbol;Acc:7380]
225	ENSG00000174348	PODN	PODN_HUMAN	podocan [Source:HGNC Symbol;Acc:23174]
1	ENSG00000175899	A2M	A2MG_HUMAN	alpha-2-macroglobulin [Source:HGNC Symbol;Acc:7]
33	ENSG00000179218	CALR	CALR_HUMAN	calreticulin [Source:HGNC Symbol;Acc:1455]
29	ENSG00000182326	C1S	C1S_HUMAN	complement component 1, s subcomponent [Source:HGNC Symbol;Acc:1247]
25	ENSG00000182492	BGN	PGS1_HUMAN	biglycan [Source:HGNC Symbol;Acc:1044]
16	ENSG00000182718	ANXA2	ANXA2_HUMAN	annexin A2 [Source:HGNC Symbol;Acc:537]
209	ENSG00000182752	PAPPA	PAPP1_HUMAN	pregnancy-associated plasma protein A, pappalysin 1 [Source:HGNC Symbol;Acc:8602]
64	ENSG00000184371	CSF1	CSF1_HUMAN	colony stimulating factor 1 (macrophage) [Source:HGNC Symbol;Acc:2432]
59	ENSG00000184374	COLEC10	COL10_HUMAN	collectin sub-family member 10 (C-type lectin) [Source:HGNC Symbol;Acc:2220]
NA.30	ENSG00000185359	HGS	NA	hepatocyte growth factor-regulated tyrosine kinase substrate [Source:HGNC Symbol;Acc:4897]
208	ENSG00000185624	P4HB	PDIA1_HUMAN	prolyl 4-hydroxylase, beta polypeptide [Source:HGNC Symbol;Acc:8548]
269	ENSG00000186340	THBS2	TSP2_HUMAN	thrombospondin 2 [Source:HGNC Symbol;Acc:11786]
NA.31	ENSG00000186895	FGF3	NA	fibroblast growth factor 3 [Source:HGNC Symbol;Acc:3681]
53	ENSG00000187498	COL4A1	CO4A1_HUMAN	collagen, type IV, alpha 1 [Source:HGNC Symbol;Acc:2202]
11	ENSG00000188157	AGRN	AGRIN_HUMAN	agrin [Source:HGNC Symbol;Acc:329]
124	ENSG00000188987	HIST1H4D	H4_HUMAN	histone cluster 1, H4d [Source:HGNC Symbol;Acc:4782]
121	ENSG00000196176	HIST1H4A	H4_HUMAN	histone cluster 1, H4a [Source:HGNC Symbol;Acc:4781]
190	ENSG00000196611	MMP1	MMP1_HUMAN	matrix metallopeptidase 1 (interstitial collagenase) [Source:HGNC Symbol;Acc:7155]
91	ENSG00000196924	FLNA	FLNA_HUMAN	filamin A, alpha [Source:HGNC Symbol;Acc:3754]
123	ENSG00000197061	HIST1H4C	H4_HUMAN	histone cluster 1, H4c [Source:HGNC Symbol;Acc:4787]
NA.32	ENSG00000197461	PDGFA	NA	platelet-derived growth factor alpha polypeptide [Source:HGNC Symbol;Acc:8799]
245	ENSG00000197632	SERPINB2	PAI2_HUMAN	serpin peptidase inhibitor, clade B (ovalbumin), member 2 [Source:HGNC Symbol;Acc:8584]
76	ENSG00000197635	DPP4	DPP4_HUMAN	dipeptidyl-peptidase 4 [Source:HGNC Symbol;Acc:3009]
233	ENSG00000197746	PSAP	SAP_HUMAN	prosaposin [Source:HGNC Symbol;Acc:9498]
128	ENSG00000198339	HIST1H4I	H4_HUMAN	histone cluster 1, H4i [Source:HGNC Symbol;Acc:4793]
125	ENSG00000198518	HIST1H4E	H4_HUMAN	histone cluster 1, H4e [Source:HGNC Symbol;Acc:4790]
131	ENSG00000198558	HIST1H4L	H4_HUMAN	histone cluster 1, H4l [Source:HGNC Symbol;Acc:4791]
247	ENSG00000206073	SERPINB4	SPB4_HUMAN	serpin peptidase inhibitor, clade B (ovalbumin), member 4 [Source:HGNC Symbol;Acc:10570]
