# Supplementary material for: Causal Modeling of Cancer-Stromal Communication Identifies PAPPA as a Novel Stroma-Secreted Factor Activating NFκB Signaling in Hepatocellular Carcinoma
Source: PLoS Comput Biol. 2015 May 28;11(5):e1004293. doi: 10.1371/journal.pcbi.1004293 (PMC4447342; doi:10.1371/journal.pcbi.1004293)
Supplement: S4 Table — HCC genes predicted to be regulated by HSC secreted PAPPA. gene_id: ensembl gene identifier; hgnc_symbol: official gene symbol; frequency: frequency of this effect to be among the top 30% strongest effects across sub-sampling runs; median_Effect: median effect size across sub-sampling runs, description: gene description provided by ensembl. (CSV) [file pcbi.1004293.s004.csv]

ensembl gene identifier	pi_80	pi_85	pi_90	median Rank	mean Rank	gene Symbol
ENSG00000119630	1	1	1	1	1	PGF
ENSG00000115457	3	2	6	3	3.7	IGFBP2
ENSG00000182752	2	9	4	4	5	PAPPA
ENSG00000019991	6	4	3	4	4.3	HGF
ENSG00000135047	4	3	10	4	5.7	CTSL1
ENSG00000111799	9	5	2	5	5.3	COL12A1
ENSG00000102265	17	6	7	7	10	TIMP1
ENSG00000188987	8	8	30	8	15.3	HIST1H4D
ENSG00000164733	32	7	8	8	15.7	CTSB
ENSG00000072110	58	10	9	10	25.7	ACTN1
ENSG00000167244	5	37	12	12	18	IGF2
ENSG00000184371	12	21	5	12	12.7	CSF1
ENSG00000152377	14	13	180	14	69	SPOCK1
ENSG00000119655	7	16	15	15	12.7	NPC2
ENSG00000163359	10	15	180	15	68.3	COL6A3
ENSG00000115380	26	14	16	16	18.7	EFEMP1
ENSG00000163739	18	12	56	18	28.7	CXCL1
ENSG00000186895	31	20	20	20	23.7	FGF3
ENSG00000163520	22	11	28	22	20.3	FBLN2
ENSG00000133110	24	30	11	24	21.7	POSTN
